# Supplementary material for: Cost-effectiveness of Same-day Discharge Surgery for Primary Total Hip Arthroplasty: A Pragmatic Randomized Controlled Study
Source: Front Public Health. 2022 Apr 25;10:825727. doi: 10.3389/fpubh.2022.825727 (PMC9082643; doi:10.3389/fpubh.2022.825727)
Supplement: Supplementary file 1 [file Data_Sheet_1.XLSX]

## Sheet: Database
hospital number	group (1SDD;0Inpatient)	sex (1male;2female)	age	dignosis	BMI	ASA	LOS(hours)	OHS at baseline	OHS at 3 month	OHS at 6 month	EQ-5D at baseline	EQ-5D at 6 month	total charge	out of pocket	reimbursed	OR supplies	surgical facility	hospital room	examination	laboratory	medication	PT and OT	QALY
2204616	1	2	54	ONFH	23.5	1	22.5	25	40	41	0.24	0.84	69565.8	20869.8	48696	50336.7	12192.5	47	1765	1046	4178.6	0	0.42
2204678	1	2	45	ONFH	25	1	21.3	17	33	42	0.39	0.46	79739.4	23921.8	55817.6	62072.9	11171	47	804	849	4795.5	0	0.23
1265559	1	2	41	ONFH	33.9	1	33.6	18	32	40	0.22	0.68	90129.6	27024.8	63104.8	72287.4	12032	94	902	1018	3796.2	0	0.34
2207089	1	2	66	OA	21	2	19.5	18	33	42	0.45	0.83	66212.1	26484.9	39727.2	50336.7	10229.8	47	770	986	3842.6	0	0.41
2207929	1	1	31	ONFH	23.9	1	22.7	24	36	39	0.26	0.48	79737.3	31894.9	47842.4	62072.9	12190	47	985	1229	3213.4	0	0.24
2208981	1	1	63	OA	27.9	2	23.7	23	35	42	0.31	0.47	78616.5	31446.6	47169.9	62072.9	10799.4	47	818	1250	3629.2	0	0.24
3000812	1	1	54	ONFH	22.8	1	22.5	20	30	30	0.37	0.92	63940.6	25576.2	38364.4	50336.7	8906	47	1317	755	2578.9	0	0.46
2184651	1	2	65	OA	24.3	2	21.5	22	38	41	0.37	0.67	72172.8	28869.1	43303.7	53609.4	11991.2	47	833	1039	4653.2	0	0.34
2216365	1	1	65	OA	20.9	2	22.6	23	34	35	0.18	0.9	68219.5	27287.8	40931.7	50336.7	11879	47	901	1039	4016.8	0	0.45
1746594	1	2	53	ONFH	19.6	2	18.4	26	38	42	0.31	0.7	67806.1	27122.4	40683.7	50336.7	11006	47	1185	969	4262.4	0	0.35
1810002	1	2	47	ONFH	32.5	1	34.2	17	33	38	0.38	0.77	79394.8	23804.3	55590.5	62072.9	11055.5	94	824	1208	4140.4	0	0.38
1814242	1	1	58	OA	27.4	2	23.8	19	33	33	0.42	0.48	77408.2	23222.4	54185.8	62072.9	11190	47	921	1018	2159.3	0	0.24
1815348	1	1	65	OA	30.5	2	22.8	16	32	36	0.46	0.62	61296.5	18388.9	42907.6	42426.8	12590.3	47	1201	1349	3682.4	0	0.31
1834435	1	1	71	DDH	29.7	2	22.8	19	38	40	0.37	0.86	64636.9	19391	45245.9	48396.9	10381.7	47	1325	1256	3230.3	0	0.43
1863223	1	2	50	ONFH	29.8	1	20.8	21	39	45	0.36	0.57	76973.9	15394.8	61579.1	62315.9	11142	47	888	1047	1534	0	0.29
1815348	1	2	42	ONFH	29.1	1	22.7	22	38	39	0.35	0.81	68156.4	13631.3	54525.1	49815.4	11819	47	922	1047	4506	0	0.41
1797463	1	1	28	ONFH	27.6	1	29.7	17	37	40	0.41	0.52	84213.3	16833.2	67380.1	67862.3	8971	94	949	1096	5241	0	0.26
1889829	1	1	57	OA	27.9	2	19.4	24	36	42	0.16	0.81	67828.2	13565.6	54262.6	48406.2	13196.6	47	1087	1569	3522.4	0	0.41
1906179	1	1	62	OA	30.7	2	22.7	24	39	36	0.24	0.73	65071.2	13014.2	52057	44085.8	17084.8	47	1342	1257	1254.6	0	0.37
9159059	1	1	49	OA	23.9	1	23.7	21	36	39	0.19	0.53	67063.6	13412.7	53650.9	47673.4	13074	47	751	1089	4429.2	0	0.26
1914234	1	2	65	ONFH	26.7	2	22.2	20	33	38	0.22	0.7	72696.3	14539.3	58157	51995.7	12408.7	47	1645	2401	4198.9	0	0.35
1915484	1	1	50	DDH	23.3	1	23.3	19	34	40	0.22	0.61	68765.8	13753.2	55012.6	50336.7	11972.5	47	2026	1193	3190.6	0	0.31
1915548	1	2	53	ONFH	27.2	1	22	25	34	42	0.27	0.93	66119.9	19836	46283.9	43790.7	14704	47	2190	1284	4104.2	0	0.47
1914541	1	2	59	ONFH	24.6	2	22.9	17	35	34	0.29	0.52	78299.4	23489.8	54809.6	62072.9	11977.5	47	1364	1193	1645	0	0.26
1916655	1	1	67	OA	24.8	2	20.9	18	33	33	0.3	0.52	68862.2	20658.7	48203.5	50336.7	10744	47	1184	1352	5198.5	0	0.26
1921208	1	2	34	ONFH	25.5	1	18.7	26	35	39	0.3	0.85	66676.1	20002.8	46673.3	49764.1	10699	47	1092	973	4101	0	0.43
1881322	1	1	40	OA	25	1	22.5	26	38	43	0.48	0.88	65978.7	35628.5	30350.2	51864.4	10696.9	47	871	943	1556.4	0	0.44
1919420	1	1	65	OA	32.9	2	22.9	24	33	39	0.29	0.69	62613.4	33811.2	28802.2	46446	10057.2	47	1549	948	3566.2	0	0.35
1817102	1	1	66	ONFH	27.7	2	23.9	17	39	42	0.16	0.56	66604.5	35966.4	30638.1	50930	11335.9	47	1320	1102	1869.6	0	0.28
1926248	1	2	45	ONFH	26.4	1	22.1	19	33	38	0.4	0.55	62639.2	18791.8	43847.4	45285.2	10976.1	47	1160	988	4182.9	0	0.28
1935976	1	2	31	ONFH	32.7	1	21.8	21	30	33	0.28	0.85	69489.6	20846.8	48642.8	54355.3	10551.7	47	1176	906	2453.6	0	0.43
1936458	1	1	59	DDH	31.1	2	20	20	38	39	0.17	0.83	67034.8	20110.5	46924.3	52901.4	10119.4	47	1279	1104	1584	0	0.41
1944357	1	2	63	DDH	27.7	1	19.2	18	37	37	0.29	0.67	65167.9	5213.4	59954.5	47611.2	11081.5	47	867	1207	4354.2	0	0.34
1944998	1	2	50	ONFH	26.8	2	30.5	21	36	40	0.26	0.73	71821	5741.9	66079.1	54840.8	11991.8	94	1038	1102	2754.4	0	0.37
1947096	1	1	62	ONFH	21.6	2	21.6	19	33	38	0.32	0.83	57897.7	4631.8	53265.9	42695	10479.8	47	1109	1006	2560.9	0	0.41
1957327	1	2	71	ONFH	25.7	2	19.4	23	35	39	0.34	0.49	66136.3	19840.9	46295.4	50431.7	10879.4	47	1408	974	2396.2	0	0.25
1964091	1	1	61	DDH	28.6	2	20.3	17	39	42	0.29	0.81	67295.8	20188.7	47107.1	50446.2	10538.6	47	1207	948	4109	0	0.41
1964233	1	1	33	OA	28.1	1	22.6	24	34	40	0.12	0.47	67748.9	20324.7	47424.2	53832.8	10378.2	47	822	1108	1560.9	0	0.24
1973484	1	2	65	DDH	26.8	2	19.6	22	38	41	0.37	0.67	72172.8	28869.1	43303.7	53609.4	11991.2	47	833	1039	4653.2	0	0.34
1971406	1	1	57	ONFH	25.1	1	20.1	24	36	42	0.16	0.81	67828.2	13565.6	54262.6	48406.2	13196.6	47	1087	1569	3522.4	0	0.41
1974226	1	1	65	ONFH	27.6	1	23.5	24	33	39	0.29	0.69	62613.4	33811.2	28802.2	46446	10057.2	47	1549	948	3566.2	0	0.35
1963851	1	1	33	ONFH	27.1	2	22.7	24	34	40	0.12	0.47	67748.9	20324.7	47424.2	53832.8	10378.2	47	822	1108	1560.9	0	0.24
1990011	0	1	44	DDH	30	1	90.6	18	33	38	0.36	0.78	79767.2	23930.2	55837.1	54291.5	10821.2	188	1438	1519	11127.5	382	0.39
1933807	0	2	53	ONFH	23.5	1	105.7	21	38	41	0.13	0.79	87378.7	26213.6	61165.1	60434.5	9666.5	235	921	2298	13069.7	754	0.4
1986209	0	2	65	OA	24.3	2	70.4	22	36	37	0.18	0.51	70137.2	28054.9	42082.3	45597.3	10832.5	141	1293	1781	10312.4	180	0.26
1986626	0	2	41	ONFH	22.7	1	110.6	18	31	34	0.41	0.82	81864.9	32746	49118.9	48775.8	12821	235	714	2104	16675.1	540	0.41
1988607	0	2	63	OA	29.3	2	114.8	21	35	38	0.11	0.46	91269.9	36507.9	54762	63731.9	12389.6	235	943	1557	11873.4	540	0.23
1989616	0	1	40	DDH	30.5	1	119.3	22	31	33	0.45	0.85	76921.2	30768.5	46152.7	48537.7	11833.1	235	2811	1604	11460.4	440	0.43
1989718	0	2	53	ONFH	27.6	1	68.8	23	36	37	0.17	0.63	77149.9	38575	38574.9	51929.2	10620	141	3779	2007	8313.7	360	0.32
1991541	0	1	67	ONFH	31.3	2	70.1	24	41	41	0.47	0.9	71907.8	28763.1	43144.7	48185.1	10670.8	141	2593	1755	8342.9	220	0.45
1985206	0	2	60	ONFH	29	2	46.5	24	37	38	0.21	0.86	68882.8	27553.1	41329.7	48726.9	9356.3	94	1253	1796	7238.6	418	0.43
1839296	0	1	59	DDH	32.6	1	95.7	19	32	39	0.35	0.51	76743.2	49913.6	26829.6	51819.5	10822.5	188	1096	2382	9995.2	440	0.26
1991226	0	2	74	ONFH	30.2	2	100.3	21	36	41	0.18	0.78	81771.8	53151.7	28620.1	48537.7	14313.6	235	2522	2078	13545.5	540	0.39
1993685	0	1	58	DDH	29.1	1	54.5	20	36	37	0.33	0.73	78591.4	31436.6	47154.8	50059.3	13524.5	141	1628	1991	10661.6	586	0.37
1981794	0	2	52	DDH	27.7	1	105.9	18	32	35	0.34	0.42	81222.7	24366.8	56855.9	51839	11390.4	235	1691.5	2184	13522.8	360	0.21
1728864	0	1	46	OA	21.4	1	107.7	21	33	35	0.37	0.85	84160.9	25248.3	58912.6	53116.3	14894.4	235	1510	1974	11823.2	608	0.43
1981992	0	1	67	ONFH	22.4	2	60.5	19	31	40	0.22	0.47	98803	29640.9	69162.1	73116.3	12713.5	141	1791	2333	8526.2	182	0.24
1997092	0	1	57	ONFH	20.6	2	35.3	23	38	38	0.35	0.56	91798.7	27539.6	64259.1	66793	12795.1	94	1869	1948	8117.6	182	0.28
1993085	0	2	35	ONFH	29.5	1	82.5	23	35	39	0.32	0.49	72641.3	14528.3	58113	48185.1	10705	188	692	1628	10847.2	396	0.25
1997501	0	2	33	DDH	29.7	1	104.3	24	41	42	0.1	0.69	77465.3	15493.1	61972.2	42108.7	17143	235	2727	1618	13115.6	518	0.35
1997436	0	2	31	OA	27.8	1	35.7	17	33	40	0.34	0.5	69627.4	13925.5	55701.9	46484.9	11624	94	873	1696	8635.5	220	0.25
1998824	0	1	71	ONFH	25.3	2	93.8	19	41	43	0.45	0.63	70384.1	14076.8	56307.3	44085.8	12457.7	188	1768	1571	9953.6	360	0.32
1998492	0	2	66	OA	20.3	2	111.7	16	34	39	0.45	0.51	98857.8	19771.6	79086.2	66453.9	13526.2	235	2874	1492	13712.7	564	0.26
2000975	0	1	54	ONFH	29.3	2	66.9	19	35	41	0.39	0.59	72003.3	14400.7	57602.6	53524.8	4323.71	141	1892	2284	9229.8	608	0.29
2013495	0	2	58	OA	31.3	2	44	21	37	42	0.22	0.48	83978.1	16795.6	67182.5	60361.2	13016	94	566	2336	7424.9	180	0.24
8148469	0	2	45	DDH	30.7	1	43.2	22	38	42	0.2	0.72	75461.7	15092.3	60369.4	50858.4	14325.2	94	830	2162	6972.1	220	0.36
2013663	0	1	60	ONFH	27.3	2	115.3	21	36	41	0.1	0.77	85027.6	17005.5	68022.1	52471	12859.2	235	1292	1677	15750.4	743	0.38
2015960	0	1	65	ONFH	29.9	2	90.5	25	34	39	0.2	0.66	90525.4	18105.1	72420.3	59931.3	15990	188	1459	1347	11270.1	340	0.33
2022299	0	2	48	ONFH	22.3	1	67.4	26	34	40	0.47	0.79	78303.9	15660.8	62643.1	51929.2	14207	141	893	1360	9505.7	268	0.4
2024053	0	1	50	OA	23.8	1	83.7	21	35	40	0.49	0.83	80597.9	16119.6	64478.3	53524.8	12743.7	188	1464	1653	10706.4	318	0.41
2026010	0	2	36	OA	31.7	1	80.5	18	41	45	0.25	0.57	86117	25835.1	60281.9	55867.4	15447.3	188	1383	2290	10581.3	360	0.29
2026535	0	1	56	ONFH	27.2	2	46.7	25	40	43	0.28	0.6	81412	24423.6	56988.4	58093.2	9749.5	94	1652	3688	7953.3	182	0.3
2027772	0	1	54	ONFH	20.5	2	71.2	17	31	39	0.25	0.63	96391.4	53015.3	43376.1	65556.2	16076.1	141	3210	3143	7869.1	396	0.32
2029062	0	2	66	ONFH	30.1	2	45.6	18	32	38	0.33	0.76	92266.1	50746.4	41519.7	73116.3	9258.5	94	1868	1445	6264.3	220	0.38
2029335	0	1	43	DDH	30.2	1	45.6	19	34	40	0.14	0.44	79417.6	43679.7	35737.9	56370.3	13105	94	1793	1918	5909.3	228	0.22
2030838	0	1	45	DDH	21.6	1	42.5	26	40	41	0.35	0.51	65577.6	36067.7	29509.9	44239.8	9274.8	94	1025	1322	9308	314	0.26
2031447	0	1	59	OA	23.3	2	113.3	23	31	36	0.17	0.49	83845.7	25153.7	58692	55297.1	12256.6	235	2586	2265	10553	653	0.25
1507007	0	1	70	OA	24.8	2	47.6	20	37	40	0.25	0.76	72244.3	21673.3	50571	45055.5	14017	94	1505	2396	8858.8	318	0.38
2031309	0	2	72	ONFH	28.9	2	96.1	27	38	39	0.28	0.58	90992.6	8185.1	82807.5	63283.9	11752	235	921	2226	12124.7	450	0.29
1969521	0	1	55	ONFH	24.2	1	68.8	25	40	40	0.43	0.51	71704.1	6453.4	65250.7	48185.1	10959.8	141	2647	1396	8035.2	340	0.26
2034926	0	1	65	OA	29.2	2	69.3	26	39	39	0.21	0.64	83363	7502.7	75860.3	54567.9	13056.3	141	1566	2200.5	11513.3	318	0.32
2035844	0	1	61	ONFH	25.6	1	117.9	17	33	34	0.3	0.55	77513.9	23254.2	54259.7	50056.3	11145.6	235	1700	2307.3	11505.7	564	0.28
2036640	0	2	57	ONFH	30.5	1	59.1	19	35	37	0.29	0.63	83537.3	25061.2	58476.1	57879.3	12297.6	141	1254	1608.3	9895.1	462	0.32
2036371	0	2	35	ONFH	31.9	1	82.4	20	36	39	0.38	0.78	70351.2	21105.3	49245.9	44247.3	10012.9	188	1401	1624	12406	472	0.39
